# Supplementary material for: When Love Meets Money: Priming the Possession of Money Influences Mating Strategies
Source: Front Psychol. 2016 Mar 21;7:387. doi: 10.3389/fpsyg.2016.00387 (PMC4801008; doi:10.3389/fpsyg.2016.00387)
Supplement: Supplementary file 1 [file DataSheet1.XLSX]

## Sheet: study 1
gender	condition	financial_satisfaction	income	relationship length	age	satisfaction1	satisfaction2	satisfaction3	satisfaction4	satisfaction5	satisfaction6	satisfaction7	satisfaction8
male	rich	3	1600	25	21	7	7	5	7	7	8	8	7
male	rich	7	800	2	19	8	7	7	8	7	7	7	7
female	rich	7	1200	30	21	5	5	5	8	7	7	8	6
female	rich	6	2000	14	20	7	7	5	9	7	7	6	8
female	rich	6	2000	14	21	9	9	7	8	7	5	7	7
female	rich	7	2000	24	20	5	3	3	7	5	7	7	5
female	rich	7	1000	27	20	6	6	5	7	7	7	7	7
female	rich	6	1200	4	20	6	6	6	8	4	4	4	4
male	rich	5	650	15	20	5	5	4	4	4	6	6	6
male	rich	9	3000	84	20	6	5	6	7	9	9	9	5
female	rich	5	1300	38	19	9	9	7	9	5	5	5	5
female	rich	7	2500	18	20	7	7	7	8	7	7	7	6
female	rich	7	800	2	20	7	7	5	7	5	5	5	7
female	rich	6	1500	6	21	7	7	6	7	8	8	7	7
female	poor	7	1200	13	19	7	6	6	7	8	7	6	8
female	poor	5	1400	15	20	6	6	6	7	6	7	6	5
female	poor	7	1500	8	20	9	9	9	9	7	7	7	7
female	poor	5	1000	2	20	6	6	5	6	6	6	6	6
male	poor	3	1000	2	20	7	7	7	9	7	5	6	6
female	poor	4	1500	4	20	8	7	7	8	8	7	7	7
female	poor	8	4500	8	21	7	7	6	7	7	5	7	6
female	poor	2	1300	6	20	6	6	5	5	6	7	7	6
female	poor	5	800	30	22	9	9	9	9	8	5	9	5
female	poor	3	1000	3	20	5	4	4	5	4	3	5	4
male	poor	7	1500	13	21	5	5	5	5	5	7	5	7
female	poor	5	800	30	21	9	9	9	9	9	9	5	2
female	poor	6	2000	5	20	9	5	9	9	9	9	9	7
female	poor	4	1500	3	19	8	6	6	6	7	7	5	5
male	poor	6	800	9	20	9	8	7	8	8	8	7	7
male	poor	5	1000	3	20	6	5	4	5	5	5	3	6
male	poor	7	1000	8	19	9	9	7	5	5	9	9	5
male	poor	5	800	8	21	7	6	5	6	3	6	6	6
male	poor	5	800	20.2	23	6	6	5	6	6	7	6	5
female	poor	8	2000	28	22	7	6	5	7	6	8	9	7
female	poor	6	1500	47	21	4	4	5	7	7	5	7	6
male	poor	5	1800	24	24	9	9	9	9	6	6	8	7
male	rich	6	500	46	24	5	5	5	6	7	6	5	6
female	rich	8	1000	46	23	7	8	8	8	9	8	8	8
female	rich	5	1000	54	23	7	9	8	7	5	8	3	3
female	rich	7	1500	48	22	6	6	6	7	7	6	7	6
male	rich	7	1000	24	23	7	7	2	7	5	5	6	6
female	rich	7	1500	4	22	7	8	7	6	7	5	6	5
female	rich	7	1000	21	22	9	9	8	8	6	6	5	3
female	rich	7	1200	3	19	7	6	3	7	5	5	7	5
female	rich	4	1000	19	22	8	6	8	9	8	9	5	8
female	rich	7	1300	14	21	7	8	6	8	7	8	7	7
female	rich	3	1000	57	23	5	3	1	5	5	5	5	3
female	poor	1	4000	14	27	5	7	5	5	5	5	1	1
female	poor	7	800	42	25	5	5	5	3	7	3	5	4
male	poor	3	3000	53	25	9	9	9	9	9	5	8	7
female	poor	4	1200	5	23	5	7	5	5	6	5	6	5
female	poor	7	1000	19	20	7	8	7	8	7	8	8	8
female	poor	5	1300	60	25	7	7	7	7	8	7	5	7
male	poor	3	500	8	25	5	5	5	6	3	3	3	4
male	poor	5	3000	15	25	8	7	7	7	7	7	5	6
female	poor	2	2000	26	22	1	5	1	7	8	8	5	7
female	poor	5	800	24	24	7	8	6	8	7	6	6	7
female	poor	5	2000	4	19	7	8	6	7	7	7	6	7
female	poor	5	4500	14	26	6	6	5	6	6	7	4	6
female	poor	5	1000	20	23	5	5	5	5	5	5	7	5
male	rich	4	900	9	21	5	5	5	5	4	5	4	4
male	poor	7	1500	19	21	7	5	6	6	6	6	5	5
female	poor	5	2000	36	21	3	7	5	5	7	7	9	5
male	poor	7	2500	12	21	7	7	7	9	8	9	8	8
male	poor	6	2000	14	21	8	8	8	8	7	6	8	6
male	poor	5	4000	48	26	5	6	5	8	6	7	7	6
female	poor	7	5000	73	25	6	8	8	8	9	9	8	9
male	rich	7	1500	15	22	8	8	8	7	7	5	7	6
male	rich	7	1000	38	21	7	7	7	7	7	7	5	7
male	rich	7	1000	18	22	7	8	8	9	9	5	5	5
female	rich	7	1500	15	20	5	5	7	9	7	5	3	7
female	rich	7	1000	50	21	5	5	5	7	6	6	7	5
female	rich	5	800	10	21	7	7	5	6	6	7	7	6
female	rich	4	1200	29	20	7	7	5	6	5	5	5	5
female	poor	1	1000	23	22	7	5	1	6	7	7	5	5
male	poor	5	1500	19	20	7	9	9	9	6	5	7	6
female	poor	3	1500	8	21	5	7	5	7	5	5	5	3
female	poor	5	1500	80	20	6	7	6	9	7	7	7	6
female	poor	2	1500	50	20	7	9	7	5	5	7	2	5
male	poor	5	1000	20	22	8	9	6	9	5	5	5	7
female	poor	5	1500	11	21	8	8	9	8	4	5	6	4
female	rich	5	1100	36	19	7	7	5	5	5	5	5	5
male	rich	7	1200	18	21	8	7	7	7	7	6	6	6
female	rich	7	500	13	18	5	5	6	9	9	9	6	8
female	rich	7	1200	24	21	8	8	8	8	8	8	7	7
female	rich	8	1200	27	20	7	6	6	7	8	8	9	8
female	rich	6	1500	28	20	7	6	5	7	4	3	1	7
female	rich	7	2000	22	20	7	6	5	6	7	7	7	6
female	rich	5	800	20	21	5	5	5	6	6	5	3	5
male	rich	6	1300	12	19	7	8	7	7	7	7	7	7
female	rich	5	1000	18	24	3	3	3	3	7	7	3	5
female	rich	7	1200	27	20	3	3	3	7	7	7	7	7
female	poor	4	1000	26	20	5	6	4	6	4	5	4	4
female	poor	5	2500	11	23	3	3	3	3	9	8	7	7
female	poor	7	500	9	22	6	7	5	6	5	5	4	7
female	poor	7	1500	16	21	7	5	7	6	7	6	9	7
female	poor	7	2000	6	20	8	7	6	7	6	6	8	5
female	poor	7	800	9	21	5	5	5	7	7	9	7	7
female	poor	5	1500	6	21	7	7	5	7	9	5	5	7
female	poor	5	1200	41	19	7	7	7	7	4	5	4	5
male	poor	7	3500	22	20	7	7	6	8	5	9	8	7
female	poor	4	3000	18	21	7	7	7	7	7	5	7	5
male	poor	8	1500	22	21	9	8	8	8	9	9	9	8
female	poor	5	800	3	21	3	3	3	4	7	7	5	6
male	poor	6	1200	18	20	8	7	7	7	7	6	7	7
male	poor	7	4000	4	22	9	6	5	7	5	7	8	6
female	poor	6	3000	4	21	6	6	6	8	7	7	7	6
female	poor	7	2000	11	20	7	7	7	7	5	5	5	5
male	poor	6	2000	33	21	6	6	6	7	6	6	6	5
male	poor	5	4000	4	22	7	9	7	8	7	5	6	7
male	poor	5	1429.64	18	21	5	5	5	7	5	5	4	5
female	rich	8	650	32	19	7	7	6	7	8	6	5	8
female	rich	5	1500	3	18	5	5	5	6	5	5	7	5
female	poor	5	1429.64	4	19	7	6	4	8	9	8	9	8
female	rich	5	1500	4	19	5	9	5	5	5	3	5	3
female	rich	7	800	66	18	8	8	1	5	5	7	9	6
female	rich	9	1500	8	18	3	3	3	5	5	7	7	5
male	poor	5	2000	20.2	20	6	7	8	8	6	8	8	7
male	poor	5	1000	26	21	9	9	9	7	3	5	5	5
male	poor	1	400	6	24	5	7	7	5	5	5	3	5
male	rich	9	600	27	18	5	5	5	5	5	5	1	5
female	poor	4	1500	15	20	7	7	5	7	7	7	5	5
female	poor	5	800	28	19	5	5	5	5	8	7	5	7
female	poor	8	1500	46	21	5	7	7	8	7	8	8	7
female	poor	5	1500	45	18	5	5	5	5	5	5	5	5
male	poor	7	2000	14	20	8	8	8	8	7	8	8	8
female	poor	5	2000	12	19	6	6	5	5	4	3	5	3
female	poor	4	1000	13	19	6	6	6	6	5	4	5	5
male	rich	8	2500	10	20	8	5	2	7	7	5	2	6
female	poor	3	2000	5	22	7	7	3	7	5	7	9	5
female	poor	7	2000	15	19	9	7	5	7	5	5	7	7
female	rich	7	800	14	21	7	6	5	6	6	5	5	5
female	poor	2	700	5	21	4	4	4	8	7	6	5	5
male	rich	8	700	15	20	5	5	3	6	5	5	4	5
female	poor	7	2000	3	21	8	6	5	9	8	8	8	8
female	rich	7	1500	17	21	8	9	9	9	5	3	3	5
female	rich	4	1000	40	21	6	4	4	5	7	4	7	4
female	rich	5	1500	18	20	5	4	4	5	5	4	4	5
female	rich	5	700	24	21	5	5	5	7	9	8	5	9
female	rich	6	1000	3	21	6	5	4	8	8	8	8	8
female	rich	5	2000	17	21	3	3	3	5	4	4	3	4
female	rich	7	1700	13	19	5	5	5	5	5	5	5	5
female	poor	5	500	22	19	1	5	5	7	5	5	5	5
female	rich	5	600	20.2	19	7	7	5	7	5	5	5	5
male	rich	3	500	13	21	4	5	4	4	4	5	4	5
female	poor	7	1000	12	19	5	7	7	7	7	5	6	5
female	poor	5	800	20.2	19	9	7	7	9	9	9	7	9
female	rich	7	500	23	21	8	7	7	8	8	9	9	6
female	rich	6	1500	3	19	4	4	4	4	4	4	3	4
female	rich	9	1000	19	19	5	5	5	7	7	7	7	5
female	poor	8	1500	6	19	7	7	7	8	8	8	8	8
female	poor	3	900	9	19	5	5	4	5	5	5	5	5
male	poor	5	1800	12	18	5	6	5	6	3	3	4	4
female	poor	5	1600	28	18	9	9	9	9	8	7	8	8
male	poor	7	2000	12	20	7	7	7	7	7	7	7	7
female	poor	5	700	48	20	5	7	5	7	5	5	5	5
female	poor	7	2000	15	22	5	5	5	5	5	5	5	5
female	rich	9	1000	5	20	7	7	5	5	7	7	7	5
female	rich	7	1000	9	21	7	7	5	7	7	7	7	5
male	rich	5	1000	60	22	1	1	1	1	1	1	1	1
female	poor	7	1000	12	20	5	7	5	5	9	9	9	7
male	poor	5	600	30	20	7	7	6	7	6	5	5	5
female	rich	5	450	16	19	7	5	5	5	5	5	5	5
female	poor	4	1000	31	19	6	6	5	5	7	5	5	5
female	rich	5	500	15	21	6	6	6	6	6	6	6	7
female	rich	7	1500	40	19	8	9	5	7	7	6	6	6
female	rich	5	600	52	21	6	9	7	5	5	5	5	5
female	poor	5	1000	19	21	4	7	5	5	6	5	6	5
female	poor	7	1000	12	20	1	5	1	5	5	3	1	5
male	rich	3	500	24	24	5	5	5	5	5	5	5	5
male	rich	5	1000	36	24	3	3	2	3	5	7	5	3
male	rich	7	2000	21	25	5	4	3	6	5	3	2	6
male	rich	5	3000	6	23	7	7	8	9	7	6	5	5
male	rich	7	2500	8	19	6	6	6	5	5	4	5	5
male	rich	5	1500	15	21	7	8	8	8	9	9	9	5
male	rich	5	1000	24	23	7	8	7	7	6	7	7	7
male	rich	7	1500	6	21	7	7	7	6	8	7	7	7
male	rich	7	2500	9	25	9	8	7	9	7	7	9	7
male	rich	5	2000	9	21	5	7	7	7	5	5	6	7
male	rich	6	3000	21	22	9	8	7	8	9	9	9	9
male	rich	7	1000	2	25	6	6	5	5	6	5	7	5
male	rich	6	2000	24	23	7	6	6	6	5	5	6	6
satisfaction1-4: satisfaction with a partner's physical attractiveness
satisfaction5-8: satisfaction with a partner's resources

## Sheet: study 2
gender	seat	condition	bag	income	age	relationship length
female	4	poor	far from the door	2000	19	4
male	2	poor	far from the door	1000	25	8
male	2	rich	far from the door	600	26	3
female	4	poor	far from the door	600	27	72
male	1	rich	far from the door	900	30	84
female	4	poor	far from the door	2300	23	4
female	5	rich	far from the door	4000	23	2
female	3	rich	far from the door	1600	24	60
male	2	poor	far from the door	2000	24	60
male	3	rich	far from the door	2500	25	28
female	3	poor	near the door	1500	24	18
female	2	rich	near the door	1200	24	60
male	2	poor	near the door	1000	24	62
male	2	rich	near the door	1000	22	48
female	2	poor	near the door	1500	25	21
female	1	poor	near the door	1500	24	3
female	2	rich	near the door	1590.6	25	48
male	1	poor	near the door	3500	19	27
female	1	poor	near the door	1590.6	21	33
female	2	rich	near the door	1590.6	24	6
female	1	rich	near the door	1000	21	28
female	2	poor	far from the door	1800	21	12
male	3	rich	far from the door	3500	26	96
female	5	rich	far from the door	1000	19	14
female	5	poor	far from the door	2500	21	56
female	5	rich	far from the door	2000	23	2
female	3	poor	far from the door	2500	20	8
female	3	rich	far from the door	1800	24	54
female	5	poor	far from the door	900	25	14
male	2	rich	far from the door	900	21	13
female	3	rich	far from the door	700	21	16
male	4	poor	near the door	600	19	2
male	1	rich	near the door	1000	20	2
female	1	rich	near the door	1000	20	2
female	2	poor	near the door	1500	19	36
female	2	rich	near the door	1000	24	12
female	2	poor	near the door	2000	18	6
female	1	rich	near the door	1000	19	12
male	1	poor	near the door	2500	20	62
female	2	poor	near the door	1500	23	41
male	1	rich	near the door	1000	21	11
male	4	poor	far from the door	8000	20	17
female	4	poor	far from the door	1000	20	65
female	3	rich	far from the door	2000	19	17
female	4	poor	far from the door	1500	21	49
female	3	rich	far from the door	1000	21	16
female	4	rich	far from the door	8000	24	16
female	3	poor	far from the door	1500	19	9
male	1	rich	far from the door	1000	24	3
male	3	poor	far from the door	1000	23	3
male	2	rich	far from the door	1200	23	49
male	2	poor	far from the door	2000	25	6
male	3	poor	far from the door	1590.6	22.91	33
male	2	poor	near the door	2000	25	81
male	2	rich	near the door	2000	20	12
male	1	rich	near the door	1000	24	36
male	3	poor	near the door	1500	21	48
female	2	rich	near the door	1500	23	45
male	2	rich	near the door	2500	25	45
female	2	poor	near the door	1500	23	31
female	1	rich	near the door	1700	20	3
male	3	poor	near the door	1000	24	3
male	2	rich	near the door	1600	23	12
male	3	poor	near the door	850	24	16
male	3	rich	near the door	1400	25	12
male	2	poor	near the door	1000	24	6
male	2	poor	far from the door	1000	25	72
female	1	poor	near the door	1500	23	23
female	1	rich	near the door	600	21	20
male	2	rich	far from the door	1000	24	18
female	3	poor	near the door	1500	23	38
female	2	rich	near the door	650	24	12
male	2	poor	far from the door	1500	25	60
male	3	poor	far from the door	1500	24	64
male	1	rich	far from the door	1000	26	26
female	3	poor	far from the door	1500	21	38
male	4	rich	far from the door	1000	26	57
female	3	rich	far from the door	1000	22	25
male	3	poor	far from the door	1200	22	33
male	2	rich	far from the door	1000	24	36
female	3	poor	far from the door	1200	23	34
female	2	rich	far from the door	3000	23	32
male	2	poor	near the door	2500	23	36
female	1	poor	near the door	2000	19	12
male	2	rich	near the door	3000	23	8
female	2	rich	far from the door	1500	19	18
female	2	poor	near the door	600	22	9
female	2	rich	near the door	1000	22	12
male	2	poor	near the door	1500	20	27
male	2	rich	near the door	600	24	36
male	3	poor	near the door	1000	21	12
male	1	poor	near the door	600	22	3
male	2	rich	near the door	1000	22	12
male	2	rich	near the door	700	26	3
male	3	poor	far from the door	1000	24	24
male	2	poor	far from the door	1200	25	8
male	2	rich	far from the door	2500	26	19
male	2	rich	far from the door	1000	24	5
male	4	poor	far from the door	1300	25	6
male	2	rich	far from the door	800	24	36
male	5	poor	far from the door	1000	30	62
male	2	poor	far from the door	2000	22	12
male	2	rich	near the door	2000	24	60
male	2	poor	near the door	5000	30	36
male	2	rich	near the door	1000	24	8
male	1	poor	near the door	5000	24	25
male	1	rich	near the door	1500	21	4
male	1	rich	near the door	1200	22	11
male	2	poor	near the door	1500	23	13
male	1	poor	near the door	2000	24	20
male	1	rich	near the door	600	23	48
male	1	poor	far from the door	600	22	34
male	2	rich	far from the door	1000	26	14
male	2	rich	far from the door	1000	23	36
male	2	rich	far from the door	1500	26	6
male	1	poor	far from the door	800	22	34
male	2	rich	far from the door	1500	23	24
male	2	rich	far from the door	600	24	28
male	2	poor	far from the door	1200	22	9
male	3	poor	far from the door	1000	20	6
male	4	poor	far from the door	2000	24	44
